# Supplementary material for: Composite quality measures of abdominal surgery at a population level: systematic review
Source: BJS Open. 2023 Nov 1;7(6):zrad082. doi: 10.1093/bjsopen/zrad082 (PMC10627522; doi:10.1093/bjsopen/zrad082)
Supplement: zrad082_Supplementary_Data [file zrad082_supplementary_data.zip]

Archive with 2 entries (2 files):
- PRISMA.docx
- Supplementary_Materials.docx
